# Supplementary material for: Smart epidemic control: A hybrid model blending ODEs and agent-based simulations for optimal, real-world intervention planning
Source: PLoS Comput Biol. 2025 May 8;21(5):e1013028. doi: 10.1371/journal.pcbi.1013028 (PMC12061170; doi:10.1371/journal.pcbi.1013028)
Supplement: S1 Table — (XLSX) [file pcbi.1013028.s002.xlsx]

## Sheet: LUT_beta
Pmx	TP	PL	CF	SO	QU	MA	Samples	mean beta	beta std	median beta	min( mean beta )	max( mean beta )	min( mean beta – 2*std )		max( mean beta + 2*std )		Minumum samples	Median samples
1	High	High	High	High	High	High	750	0.115178	0.0131602	0.118016	0.115178	0.234448	0.0794691	0.0888579	0.292519	0.141499	467	862.5
2	High	High	High	Medium	High	High	818	0.115188	0.0124691	0.114297				0.0902501		0.140126
3	High	High	High	Medium	Medium	High	546	0.115887	0.0134681	0.118595				0.0889512		0.142824
4	High	High	Low	Medium	High	High	977	0.116714	0.0127702	0.115703				0.0911737		0.142254
5	High	High	High	Low	Medium	High	689	0.117669	0.014048	0.119486				0.0895731		0.145765
6	High	High	High	High	Medium	High	578	0.119559	0.0135461	0.117271				0.0924669		0.146651
7	High	High	Low	Low	High	High	748	0.12003	0.0101	0.11952				0.09983		0.14023
8	High	High	Low	Low	Medium	High	875	0.120159	0.0166615	0.123162				0.0868357		0.153482
9	High	Low	High	Medium	Medium	High	821	0.120243	0.0165892	0.125036				0.087065		0.153422
10	Medium	High	High	Medium	Medium	High	610	0.120247	0.0191323	0.120904				0.0819825		0.158512
11	High	Low	Low	Medium	Medium	High	467	0.120259	0.0148937	0.121999				0.0904713		0.150046
12	High	High	Low	Medium	Medium	High	801	0.120344	0.0126445	0.119801				0.0950546		0.145633
13	High	High	Low	High	High	High	650	0.12037	0.011222	0.121651				0.0979264		0.142814
14	Medium	High	Low	Medium	High	High	668	0.121393	0.0112949	0.120775				0.0988028		0.143982
15	High	High	High	Low	High	High	492	0.121869	0.0114133	0.121407				0.099042		0.144695
16	High	Low	High	High	High	High	899	0.122101	0.0152657	0.121137				0.0915698		0.152633
17	High	Low	High	Medium	High	High	767	0.122135	0.0120539	0.121293				0.0980271		0.146243
18	Medium	High	Low	Medium	Medium	High	864	0.12284	0.0125459	0.12028				0.0977485		0.147932
19	Medium	High	High	Medium	High	High	694	0.123752	0.0121355	0.122179				0.0994807		0.148023
20	High	Low	Low	Medium	High	High	677	0.124198	0.013248	0.123595				0.0977018		0.150694
21	High	High	Low	High	Medium	High	565	0.124492	0.00904596	0.124909				0.1064		0.142584
22	High	Low	High	High	Medium	High	664	0.124587	0.0145477	0.126357				0.0954915		0.153682
23	Medium	High	High	High	High	High	723	0.124656	0.0164577	0.124894				0.0917407		0.157571
24	High	Low	High	Low	High	High	847	0.125441	0.0106326	0.126785				0.104176		0.146707
25	Low	High	High	Medium	High	High	958	0.125691	0.0113866	0.124191				0.102918		0.148464
26	Medium	Low	High	Medium	Medium	High	757	0.126014	0.0131648	0.128677				0.0996842		0.152343
27	High	Low	High	Low	Medium	High	502	0.126202	0.00945843	0.127007				0.107285		0.145119
28	Medium	Low	High	Medium	High	High	646	0.127754	0.0171961	0.13094				0.0933619		0.162146
29	Low	High	Low	Medium	High	High	790	0.129161	0.0118878	0.12935				0.105385		0.152937
30	Medium	High	High	Medium	Medium	Low	715	0.129409	0.0202191	0.133049				0.0889703		0.169847
31	Low	High	Low	Medium	Medium	High	682	0.129437	0.0143758	0.128854				0.100685		0.158188
32	Medium	High	High	Low	High	High	628	0.130162	0.0109903	0.128024				0.108182		0.152143
33	High	High	Low	Medium	High	Low	558	0.130225	0.0136801	0.131332				0.102865		0.157585
34	Medium	Low	High	Low	High	High	861	0.130234	0.0253823	0.130866				0.0794691		0.180998
35	Medium	High	Low	High	Medium	High	761	0.130279	0.0159741	0.131185				0.0983309		0.162227
36	Medium	High	Low	High	High	High	869	0.130388	0.0134314	0.128784				0.103525		0.157251
37	Medium	Low	High	High	Medium	High	707	0.130595	0.0173525	0.13048				0.0958896		0.165299
38	Medium	High	High	High	Medium	High	713	0.130595	0.00896406	0.129745				0.112667		0.148523
39	High	High	High	Medium	High	Low	929	0.130611	0.0181146	0.131107				0.0943815		0.16684
40	High	Low	Low	Low	High	High	646	0.130688	0.0117854	0.127475				0.107117		0.154258
41	High	High	High	Medium	Medium	Low	779	0.13093	0.0145912	0.130462				0.101747		0.160112
42	Medium	High	High	Low	Medium	High	994	0.131304	0.0121623	0.130149				0.106979		0.155628
43	Medium	Low	High	High	High	High	963	0.132085	0.0154704	0.132153				0.101145		0.163026
44	Low	Low	High	Medium	Medium	High	729	0.132444	0.0129947	0.130359				0.106455		0.158434
45	High	Low	Low	High	High	High	854	0.13308	0.0102811	0.133494				0.112518		0.153642
46	Low	High	High	High	Medium	High	872	0.133733	0.0202879	0.137379				0.0931574		0.174309
47	High	High	High	High	High	Low	1066	0.133798	0.0118466	0.133886				0.110105		0.157491
48	High	High	Low	Medium	Medium	Low	929	0.133896	0.0167263	0.132919				0.100443		0.167348
49	Low	High	High	Medium	Medium	High	641	0.134756	0.0164411	0.134711				0.101874		0.167638
50	Low	Low	High	Medium	High	High	647	0.135499	0.0169353	0.137323				0.101628		0.169369
51	High	Low	Low	High	Medium	High	880	0.135605	0.0157319	0.136908				0.104141		0.167069
52	Medium	High	Low	Low	Medium	High	959	0.135969	0.012541	0.138501				0.110887		0.161051
53	Medium	High	Low	Low	High	High	627	0.136	0.0121649	0.133339				0.11167		0.160329
54	High	Low	High	Medium	High	Low	724	0.136428	0.0156203	0.13685				0.105187		0.167668
55	Medium	Low	High	Low	Medium	High	964	0.136941	0.0142611	0.136284				0.108419		0.165463
56	Low	High	High	High	High	High	859	0.137133	0.0107762	0.139521				0.11558		0.158685
57	High	Low	Low	Low	Medium	High	1017	0.137891	0.0165029	0.140996				0.104885		0.170897
58	Low	High	Low	High	Medium	High	900	0.138071	0.0151182	0.141745				0.107835		0.168308
59	High	High	High	Low	Medium	Low	858	0.138091	0.0200625	0.136545				0.0979658		0.178216
60	High	High	Low	High	Medium	Low	1005	0.138288	0.0178084	0.142024				0.102672		0.173905
61	High	High	Low	Low	Medium	Low	938	0.138392	0.0133467	0.13896				0.111699		0.165086
62	High	High	High	Low	High	Low	776	0.138607	0.0102869	0.138419				0.118033		0.159181
63	Medium	Low	Low	Medium	High	High	794	0.138833	0.0128893	0.140434				0.113055		0.164612
64	Medium	Low	Low	Medium	Medium	High	971	0.138855	0.0140644	0.138383				0.110726		0.166984
65	Low	Low	High	High	High	High	658	0.138964	0.0175655	0.141418				0.103833		0.174095
66	High	High	Low	Low	High	Low	884	0.139	0.0110858	0.139963				0.116828		0.161171
67	Medium	Low	Low	High	High	High	552	0.139321	0.0194387	0.139948				0.100443		0.178198
68	High	Low	High	Medium	Medium	Low	1050	0.139409	0.0139457	0.14047				0.111518		0.167301
69	Low	High	Low	High	High	High	901	0.139734	0.012376	0.141168				0.114982		0.164486
70	High	High	High	High	Medium	Low	1059	0.139972	0.0124912	0.13631				0.11499		0.164955
71	Low	Low	Low	Medium	Medium	High	924	0.140046	0.01468	0.138591				0.110686		0.169406
72	Medium	Low	High	Medium	High	Low	713	0.140221	0.0201137	0.142235				0.0999933		0.180448
73	High	Low	High	High	Medium	Low	883	0.1406	0.0158445	0.138857				0.108911		0.172289
74	Medium	High	Low	Medium	High	Low	776	0.140615	0.0128619	0.141303				0.114892		0.166339
75	Medium	High	High	Medium	High	Low	789	0.140922	0.0145796	0.140588				0.111763		0.170081
76	High	Low	Low	Medium	Medium	Low	583	0.141682	0.0191306	0.139778				0.10342		0.179943
77	Low	Low	Low	Medium	High	High	1045	0.141688	0.0141291	0.142592				0.113429		0.169946
78	Low	High	High	Low	Medium	High	768	0.141754	0.0150079	0.142995				0.111738		0.17177
79	Low	High	High	Medium	High	Low	832	0.14193	0.0165549	0.140038				0.10882		0.17504
80	Medium	High	High	High	High	Low	829	0.141998	0.0240863	0.146392				0.0938253		0.19017
81	Medium	High	Low	Medium	Medium	Low	842	0.142678	0.0155221	0.144266				0.111634		0.173722
82	High	High	Low	High	High	Low	734	0.142848	0.0135194	0.143436				0.11581		0.169887
83	Low	High	High	Medium	Medium	Low	933	0.143348	0.0141165	0.143063				0.115115		0.171581
84	Low	Low	High	High	Medium	High	861	0.143663	0.0108791	0.14486				0.121905		0.165421
85	Low	High	Low	Low	High	High	905	0.143978	0.0103084	0.146667				0.123362		0.164595
86	Low	High	High	Low	High	High	655	0.144363	0.015887	0.143998				0.112589		0.176137
87	Low	Low	High	Low	High	High	876	0.144365	0.0174413	0.146554				0.109482		0.179248
88	High	Low	High	Low	Medium	Low	981	0.144556	0.0161099	0.142377				0.112336		0.176775
89	Medium	Low	Low	Low	High	High	1131	0.14467	0.0110377	0.143998				0.122595		0.166746
90	High	Low	High	Low	High	Low	1025	0.144731	0.0131376	0.142252				0.118456		0.171006
91	High	Low	Low	Medium	High	Low	925	0.145521	0.0166364	0.14624				0.112248		0.178794
92	Medium	High	Low	High	High	Low	812	0.14576	0.0172819	0.146685				0.111196		0.180324
93	High	Low	High	High	High	Low	775	0.146006	0.0137411	0.142042				0.118523		0.173488
94	Medium	Low	High	High	High	Low	1003	0.146508	0.014953	0.145848				0.116602		0.176414
95	Low	Low	High	Medium	Medium	Low	824	0.146662	0.0174821	0.149224				0.111697		0.181626
96	Low	High	Low	Medium	Medium	Low	658	0.146666	0.0149735	0.146811				0.116719		0.176613
97	Medium	Low	High	Medium	Medium	Low	1149	0.146721	0.0160601	0.14878				0.114601		0.178842
98	Low	High	Low	Medium	High	Low	849	0.14681	0.0187795	0.151837				0.109251		0.184369
99	Medium	Low	Low	Low	Medium	High	802	0.147045	0.0144382	0.140767				0.118169		0.175922
100	Medium	High	Low	Low	High	Low	961	0.147265	0.0189413	0.152118				0.109382		0.185147
101	Medium	High	Low	Low	Medium	Low	729	0.147709	0.0179773	0.152558				0.111755		0.183664
102	Low	Low	High	Low	Medium	High	857	0.147909	0.0202644	0.152638				0.10738		0.188438
103	Medium	Low	Low	High	Medium	High	667	0.148594	0.0152169	0.1484				0.11816		0.179028
104	Medium	High	High	Medium	Low	High	1003	0.148644	0.0180956	0.152753				0.112453		0.184835
105	Low	High	Low	Low	Medium	High	944	0.149015	0.0135069	0.148913				0.122001		0.176029
106	Medium	High	High	High	Medium	Low	1144	0.149835	0.0139473	0.150846				0.12194		0.177729
107	Medium	High	Low	High	Medium	Low	772	0.149964	0.015856	0.15273				0.118252		0.181676
108	Low	Low	Low	High	High	High	859	0.150787	0.0165709	0.152945				0.117645		0.183929
109	High	Low	Low	Low	High	Low	959	0.150944	0.0261764	0.15603				0.0985908		0.203296
110	High	High	High	Medium	Low	High	784	0.150997	0.014559	0.151404				0.121879		0.180115
111	Low	Low	High	Medium	High	Low	897	0.151072	0.015117	0.153986				0.120838		0.181306
112	Low	High	High	High	High	Low	1087	0.151537	0.0183371	0.157143				0.114863		0.188211
113	Medium	High	High	Low	Medium	Low	1159	0.151678	0.0196677	0.154163				0.112342		0.191013
114	Low	High	High	Medium	Low	High	553	0.153274	0.017379	0.157808				0.118516		0.188032
115	Medium	High	High	Low	High	Low	873	0.153464	0.0154555	0.153464				0.122553		0.184375
116	Low	Low	Low	Low	Medium	High	724	0.153628	0.0137298	0.153317				0.126169		0.181088
117	High	Low	Low	Low	Medium	Low	925	0.153695	0.0199865	0.155881				0.113722		0.193668
118	Low	Low	Low	Low	High	High	685	0.153818	0.0254871	0.157615				0.102844		0.204792
119	Medium	High	Low	Medium	Low	High	819	0.154023	0.01566	0.156618				0.122703		0.185343
120	High	Low	High	Medium	Low	High	837	0.154499	0.0218812	0.161088				0.110737		0.198262
121	Medium	Low	High	Low	High	Low	898	0.154608	0.0151776	0.153673				0.124253		0.184963
122	Low	Low	Low	High	Medium	High	1137	0.155392	0.0170141	0.159029				0.121363		0.18942
123	Medium	Low	High	Medium	Low	High	905	0.156265	0.0140195	0.158415				0.128226		0.184304
124	Medium	Low	High	High	Medium	Low	747	0.156522	0.0176862	0.156745				0.12115		0.191894
125	Medium	Low	Low	Medium	High	Low	808	0.157002	0.0167557	0.155999				0.123491		0.190514
126	High	Low	Low	High	High	Low	808	0.157422	0.016059	0.155035				0.125304		0.18954
127	High	Low	Low	High	Medium	Low	1034	0.158868	0.0109948	0.158421				0.136879		0.180858
128	High	High	Low	Medium	Low	High	1049	0.15902	0.0140329	0.16252				0.130954		0.187086
129	Medium	Low	High	Low	Medium	Low	596	0.159852	0.018018	0.162873				0.123816		0.195888
130	Low	High	Low	Medium	Low	High	720	0.15987	0.0113554	0.160134				0.137159		0.182581
131	Low	Low	High	High	High	Low	1256	0.159975	0.0190641	0.163603				0.121847		0.198103
132	Low	Low	High	Medium	Low	High	888	0.160326	0.0151754	0.162412				0.129975		0.190676
133	High	High	High	High	Low	High	845	0.160694	0.0166862	0.163054				0.127322		0.194066
134	Low	High	High	Low	High	Low	957	0.160901	0.0180387	0.166274				0.124823		0.196978
135	Low	High	Low	High	High	Low	874	0.161252	0.0174187	0.164781				0.126414		0.196089
136	Low	Low	High	High	Medium	Low	930	0.161748	0.0215655	0.165376				0.118617		0.20488
137	Low	High	High	Low	Medium	Low	779	0.162155	0.0201526	0.164211				0.12185		0.202461
138	Low	High	High	High	Low	High	847	0.162845	0.0221021	0.165822				0.118641		0.207049
139	Medium	Low	Low	Medium	Medium	Low	1480	0.163344	0.017343	0.163625				0.128658		0.19803
140	Low	Low	Low	Medium	High	Low	1242	0.163435	0.0183284	0.168686				0.126778		0.200092
141	Low	High	High	High	Medium	Low	830	0.164907	0.0138877	0.168067				0.137132		0.192683
142	Medium	High	High	High	Low	High	969	0.165419	0.0143374	0.165112				0.136744		0.194094
143	Low	High	Low	High	Low	High	808	0.16619	0.0178057	0.169599				0.130578		0.201801
144	Low	High	Low	Low	Medium	Low	853	0.166808	0.0218156	0.170813				0.123177		0.21044
145	Medium	Low	Low	High	High	Low	1097	0.167191	0.0134626	0.167109				0.140266		0.194116
146	Low	High	Low	High	Medium	Low	809	0.167446	0.0148657	0.168914				0.137715		0.197178
147	Medium	High	Low	High	Low	High	1074	0.168109	0.0193489	0.174478				0.129411		0.206807
148	High	High	High	Low	Low	High	991	0.168939	0.0273002	0.1782				0.114339		0.223539
149	Low	Low	Low	Medium	Medium	Low	853	0.169255	0.016366	0.171019				0.136523		0.201987
150	High	High	Low	Medium	Low	Low	896	0.169319	0.0237739	0.177509				0.121771		0.216867
151	Medium	High	High	Medium	Low	Low	1222	0.169843	0.0219446	0.174143				0.125953		0.213732
152	Medium	Low	High	High	Low	High	936	0.17034	0.0223589	0.178257				0.125622		0.215058
153	Low	High	Low	Low	High	Low	907	0.170496	0.0165252	0.172363				0.137446		0.203547
154	Medium	Low	Low	High	Medium	Low	992	0.170749	0.0133261	0.170765				0.144097		0.197402
155	High	High	Low	High	Low	High	1177	0.170837	0.0142894	0.173012				0.142258		0.199416
156	Low	Low	High	High	Low	High	701	0.171739	0.017727	0.17621				0.136285		0.207193
157	Medium	Low	Low	Medium	Low	High	764	0.172406	0.0203648	0.176708				0.131676		0.213135
158	High	Low	Low	Medium	Low	High	989	0.172522	0.0175434	0.176076				0.137435		0.207609
159	High	High	High	Medium	Low	Low	1143	0.172801	0.0222267	0.177581				0.128348		0.217254
160	Low	Low	Low	Medium	Low	High	868	0.173124	0.0210729	0.177447				0.130979		0.21527
161	Low	High	High	Medium	Low	Low	1125	0.17375	0.0197264	0.177118				0.134297		0.213203
162	Low	Low	High	Low	High	Low	1198	0.173751	0.0165056	0.177032				0.14074		0.206762
163	High	Low	High	High	Low	High	986	0.174987	0.0168566	0.176738				0.141274		0.2087
164	Medium	Low	Low	Low	High	Low	894	0.175023	0.0151625	0.173893				0.144698		0.205349
165	Medium	Low	Low	Low	Medium	Low	900	0.175205	0.0175514	0.17182				0.140102		0.210308
166	Medium	Low	High	Low	Low	High	835	0.175313	0.0208827	0.180132				0.133548		0.217079
167	Low	High	High	Low	Low	High	1148	0.175485	0.0169196	0.179471				0.141646		0.209324
168	Medium	High	High	Low	Low	High	970	0.175721	0.0176849	0.181087				0.140351		0.21109
169	Low	Low	High	Medium	Low	Low	933	0.176641	0.0208988	0.179977				0.134843		0.218439
170	Low	Low	Low	High	High	Low	946	0.176829	0.0167439	0.181379				0.143341		0.210317
171	Low	Low	Low	Low	Medium	Low	734	0.177912	0.0288974	0.185517				0.120118		0.235707
172	Low	Low	High	Low	Medium	Low	770	0.178111	0.0183417	0.180406				0.141427		0.214794
173	Low	Low	High	Low	Low	High	851	0.178419	0.0201799	0.182476				0.138059		0.218778
174	Low	High	Low	Low	Low	High	740	0.178772	0.0214042	0.183096				0.135963		0.22158
175	Low	High	Low	Medium	Low	Low	895	0.179248	0.0180278	0.181946				0.143192		0.215303
176	Medium	High	Low	Medium	Low	Low	926	0.179376	0.0179512	0.1827				0.143474		0.215278
177	High	Low	High	Low	Low	High	1188	0.180119	0.0151807	0.183752				0.149758		0.210481
178	High	Low	High	Medium	Low	Low	1121	0.180479	0.0178392	0.184567				0.1448		0.216157
179	Low	Low	Low	High	Medium	Low	1028	0.182008	0.0211279	0.186033				0.139753		0.224264
180	Low	Low	Low	Low	High	Low	770	0.182373	0.0251974	0.185227				0.131979		0.232768
181	High	High	Low	Low	Low	High	1092	0.182652	0.0103345	0.184539				0.161982		0.203321
182	Medium	High	Low	Low	Low	High	816	0.182821	0.0133999	0.18652				0.156021		0.20962
183	High	Low	Low	High	Low	High	1132	0.18458	0.0285299	0.192626				0.127521		0.24164
184	Medium	Low	High	High	Low	Low	785	0.185343	0.0301025	0.19628				0.125138		0.245548
185	Medium	Low	High	Medium	Low	Low	1128	0.185717	0.0214977	0.18777				0.142721		0.228712
186	Medium	Low	Low	High	Low	High	1215	0.186773	0.0210396	0.190563				0.144694		0.228853
187	High	High	High	High	Low	Low	1000	0.190101	0.0228519	0.197041				0.144397		0.235804
188	Low	Low	Low	High	Low	High	896	0.192147	0.0136831	0.194105				0.164781		0.219513
189	Medium	High	Low	High	Low	Low	571	0.193288	0.0217104	0.194742				0.149867		0.236709
190	Medium	High	High	High	Low	Low	946	0.193508	0.0180123	0.196818				0.157484		0.229533
191	High	High	Low	High	Low	Low	1683	0.193902	0.0235292	0.201176				0.146843		0.24096
192	Low	Low	High	High	Low	Low	800	0.194148	0.0226084	0.199114				0.148931		0.239365
193	Low	High	Low	High	Low	Low	838	0.194712	0.0195153	0.198675				0.155681		0.233742
194	Low	High	High	High	Low	Low	895	0.195417	0.0133108	0.196581				0.168796		0.222039
195	High	High	High	Low	Low	Low	996	0.200382	0.0253327	0.208799				0.149717		0.251047
196	Medium	Low	Low	Low	Low	High	737	0.200424	0.0214439	0.208445				0.157536		0.243312
197	Low	Low	Low	Low	Low	High	1167	0.200613	0.0174342	0.204345				0.165745		0.235482
198	Medium	High	High	Low	Low	Low	1169	0.201013	0.0207592	0.205152				0.159494		0.242531
199	Low	High	High	Low	Low	Low	824	0.201061	0.0241392	0.208913				0.152782		0.249339
200	High	Low	High	High	Low	Low	1018	0.20126	0.0100445	0.201098				0.181171		0.221349
201	Low	Low	Low	Medium	Low	Low	1273	0.201503	0.0254435	0.208975				0.150616		0.252389
202	Medium	Low	Low	Medium	Low	Low	993	0.202131	0.0234423	0.206563				0.155246		0.249015
203	High	Low	Low	Low	Low	High	1092	0.202905	0.0114075	0.203608				0.18009		0.22572
204	Medium	High	Low	Low	Low	Low	869	0.203654	0.0280099	0.212692				0.147634		0.259673
205	Low	High	Low	Low	Low	Low	917	0.204515	0.0295994	0.212307				0.145316		0.263713
206	High	Low	Low	Medium	Low	Low	857	0.20544	0.0161793	0.205933				0.173081		0.237798
207	High	Low	High	Low	Low	Low	1140	0.207619	0.0256577	0.216541				0.156303		0.258934
208	High	High	Low	Low	Low	Low	1289	0.20858	0.0168419	0.211298				0.174896		0.242264
209	Medium	Low	High	Low	Low	Low	828	0.210628	0.0203443	0.214537				0.169939		0.251316
210	Low	Low	High	Low	Low	Low	958	0.211516	0.0266383	0.22076				0.15824		0.264793
211	High	Low	Low	High	Low	Low	900	0.215549	0.0274173	0.22309				0.160714		0.270383
212	Medium	Low	Low	High	Low	Low	841	0.218526	0.0216139	0.21947				0.175298		0.261754
213	Low	Low	Low	High	Low	Low	1232	0.222189	0.0240611	0.226105				0.174067		0.270311
215	Medium	Low	Low	Low	Low	Low	792	0.230454	0.0310327	0.234913				0.168388		0.292519
216	High	Low	Low	Low	Low	Low	814	0.234438	0.0218667	0.241892				0.190705		0.278172
214	Low	Low	Low	Low	Low	Low	798	0.234448	0.0277561	0.235909				0.178936		0.289961

## Sheet: LUT_normalized
Pmx	TP	PL	CF	SO	QU	MA	mean u	u std	median u	min( mean u )	max( mean u )	min( mean u – 2*std )		max( mean u + 2*std )
1	High	High	High	High	High	High	0.345535	0.0394805	0.354047	0.345535	0.703345	0.238407	0.266574	0.877558	0.424496
2	High	High	High	Medium	High	High	0.345565	0.0374073	0.342892				0.27075		0.420379
3	High	High	High	Medium	Medium	High	0.347662	0.0404043	0.355785				0.266854		0.428471
4	High	High	Low	Medium	High	High	0.350142	0.0383106	0.347109	Transmission rate in a free population: beta_max = 1/3 Relative transmission rate: u in (0,1] Actual transmission rate: beta = beta_max * u			0.273521		0.426763
5	High	High	High	Low	Medium	High	0.353007	0.0421441	0.358457				0.268719		0.437296
6	High	High	High	High	Medium	High	0.358677	0.0406383	0.351812				0.277401		0.439954
7	High	High	Low	Low	High	High	0.36009	0.0303	0.358561				0.29949		0.42069
8	High	High	Low	Low	Medium	High	0.360476	0.0499846	0.369487				0.260507		0.460446
9	High	Low	High	Medium	Medium	High	0.36073	0.0497675	0.375108				0.261195		0.460265
10	Medium	High	High	Medium	Medium	High	0.360741	0.0573969	0.362712				0.245948		0.475535
11	High	Low	Low	Medium	Medium	High	0.360776	0.0446811	0.365998				0.271414		0.450138
12	High	High	Low	Medium	Medium	High	0.361031	0.0379336	0.359402				0.285164		0.436898
13	High	High	Low	High	High	High	0.361111	0.033666	0.364952				0.293779		0.428443
14	Medium	High	Low	Medium	High	High	0.364178	0.0338846	0.362325				0.296408		0.431947
15	High	High	High	Low	High	High	0.365606	0.0342399	0.364221				0.297126		0.434086
16	High	Low	High	High	High	High	0.366304	0.0457971	0.36341				0.27471		0.457898
17	High	Low	High	Medium	High	High	0.366405	0.0361618	0.363878				0.294081		0.438728
18	Medium	High	Low	Medium	Medium	High	0.368521	0.0376378	0.360839				0.293245		0.443797
19	Medium	High	High	Medium	High	High	0.371255	0.0364064	0.366537				0.298442		0.444068
20	High	Low	Low	Medium	High	High	0.372593	0.0397439	0.370784				0.293106		0.452081
21	High	High	Low	High	Medium	High	0.373476	0.0271379	0.374727				0.3192		0.427751
22	High	Low	High	High	Medium	High	0.37376	0.043643	0.379072				0.286474		0.461046
23	Medium	High	High	High	High	High	0.373968	0.0493731	0.374682				0.275222		0.472714
24	High	Low	High	Low	High	High	0.376324	0.0318978	0.380356				0.312529		0.44012
25	Low	High	High	Medium	High	High	0.377073	0.0341597	0.372573				0.308753		0.445392
26	Medium	Low	High	Medium	Medium	High	0.378041	0.0394944	0.38603				0.299053		0.45703
27	High	Low	High	Low	Medium	High	0.378607	0.0283753	0.381021				0.321856		0.435358
28	Medium	Low	High	Medium	High	High	0.383262	0.0515882	0.392819				0.280086		0.486438
29	Low	High	Low	Medium	High	High	0.387483	0.0356635	0.388051				0.316156		0.45881
30	Medium	High	High	Medium	Medium	Low	0.388226	0.0606573	0.399146				0.266911		0.50954
31	Low	High	Low	Medium	Medium	High	0.38831	0.0431274	0.386561				0.302055		0.474564
32	Medium	High	High	Low	High	High	0.390487	0.032971	0.384071				0.324545		0.456428
33	High	High	Low	Medium	High	Low	0.390676	0.0410402	0.393996				0.308595		0.472756
34	Medium	Low	High	Low	High	High	0.390701	0.076147	0.392597				0.238407		0.542995
35	Medium	High	Low	High	Medium	High	0.390837	0.0479222	0.393554				0.294993		0.486681
36	Medium	High	Low	High	High	High	0.391164	0.0402942	0.386353				0.310575		0.471752
37	Medium	Low	High	High	Medium	High	0.391784	0.0520574	0.39144				0.287669		0.495898
38	Medium	High	High	High	Medium	High	0.391785	0.0268922	0.389234				0.338001		0.44557
39	High	High	High	Medium	High	Low	0.391832	0.0543439	0.393321				0.283145		0.50052
40	High	Low	Low	Low	High	High	0.392063	0.0353561	0.382425				0.321351		0.462775
41	High	High	High	Medium	Medium	Low	0.39279	0.0437737	0.391387				0.305242		0.480337
42	Medium	High	High	Low	Medium	High	0.393911	0.0364869	0.390448				0.320937		0.466884
43	Medium	Low	High	High	High	High	0.396256	0.0464111	0.396458				0.303434		0.489078
44	Low	Low	High	Medium	Medium	High	0.397333	0.038984	0.391078				0.319365		0.475301
45	High	Low	Low	High	High	High	0.399239	0.0308433	0.400483				0.337553		0.460926
46	Low	High	High	High	Medium	High	0.401199	0.0608637	0.412136				0.279472		0.522927
47	High	High	High	High	High	Low	0.401394	0.0355398	0.401658				0.330315		0.472474
48	High	High	Low	Medium	Medium	Low	0.401688	0.0501788	0.398756				0.30133		0.502045
49	Low	High	High	Medium	Medium	High	0.404267	0.0493233	0.404134				0.305621		0.502914
50	Low	Low	High	Medium	High	High	0.406496	0.050806	0.41197				0.304884		0.508108
51	High	Low	Low	High	Medium	High	0.406816	0.0471957	0.410723				0.312424		0.501207
52	Medium	High	Low	Low	Medium	High	0.407907	0.0376229	0.415503				0.332661		0.483153
53	Medium	High	Low	Low	High	High	0.407999	0.0364948	0.400018				0.335009		0.480988
54	High	Low	High	Medium	High	Low	0.409283	0.0468609	0.410549				0.315561		0.503005
55	Medium	Low	High	Low	Medium	High	0.410823	0.0427832	0.408852				0.325257		0.496389
56	Low	High	High	High	High	High	0.411398	0.0323286	0.418564				0.346741		0.476055
57	High	Low	Low	Low	Medium	High	0.413674	0.0495088	0.422987				0.314656		0.512691
58	Low	High	Low	High	Medium	High	0.414214	0.0453545	0.425235				0.323505		0.504923
59	High	High	High	Low	Medium	Low	0.414272	0.0601874	0.409636				0.293898		0.534647
60	High	High	Low	High	Medium	Low	0.414865	0.0534251	0.426071				0.308015		0.521715
61	High	High	Low	Low	Medium	Low	0.415176	0.0400402	0.41688				0.335096		0.495257
62	High	High	High	Low	High	Low	0.415822	0.0308607	0.415258				0.3541		0.477543
63	Medium	Low	Low	Medium	High	High	0.4165	0.038668	0.421303				0.339164		0.493836
64	Medium	Low	Low	Medium	Medium	High	0.416565	0.0421932	0.415149				0.332178		0.500951
65	Low	Low	High	High	High	High	0.416891	0.0526965	0.424254				0.311498		0.522284
66	High	High	Low	Low	High	Low	0.417	0.0332573	0.419888				0.350485		0.483514
67	Medium	Low	Low	High	High	High	0.417962	0.058316	0.419843				0.30133		0.534594
68	High	Low	High	Medium	Medium	Low	0.418228	0.0418372	0.421409				0.334554		0.501902
69	Low	High	Low	High	High	High	0.419201	0.0371279	0.423504				0.344945		0.493457
70	High	High	High	High	Medium	Low	0.419917	0.0374735	0.40893				0.344969		0.494864
71	Low	Low	Low	Medium	Medium	High	0.420137	0.0440401	0.415773				0.332057		0.508217
72	Medium	Low	High	Medium	High	Low	0.420662	0.060341	0.426704				0.29998		0.541344
73	High	Low	High	High	Medium	Low	0.421801	0.0475334	0.41657				0.326734		0.516868
74	Medium	High	Low	Medium	High	Low	0.421846	0.0385856	0.423908				0.344675		0.499017
75	Medium	High	High	Medium	High	Low	0.422766	0.0437388	0.421764				0.335289		0.510244
76	High	Low	Low	Medium	Medium	Low	0.425045	0.0573919	0.419334				0.310261		0.539828
77	Low	Low	Low	Medium	High	High	0.425063	0.0423872	0.427777				0.340288		0.509837
78	Low	High	High	Low	Medium	High	0.425261	0.0450236	0.428986				0.335214		0.515309
79	Low	High	High	Medium	High	Low	0.42579	0.0496646	0.420115				0.326461		0.52512
80	Medium	High	High	High	High	Low	0.425994	0.0722589	0.439175				0.281476		0.570511
81	Medium	High	Low	Medium	Medium	Low	0.428035	0.0465662	0.432798				0.334902		0.521167
82	High	High	Low	High	High	Low	0.428545	0.0405582	0.430307				0.347429		0.509662
83	Low	High	High	Medium	Medium	Low	0.430045	0.0423495	0.42919				0.345346		0.514744
84	Low	Low	High	High	Medium	High	0.430989	0.0326374	0.434579				0.365715		0.496264
85	Low	High	Low	Low	High	High	0.431935	0.0309252	0.440002				0.370085		0.493786
86	Low	High	High	Low	High	High	0.43309	0.0476611	0.431993				0.337768		0.528412
87	Low	Low	High	Low	High	High	0.433095	0.052324	0.439661				0.328447		0.537743
88	High	Low	High	Low	Medium	Low	0.433667	0.0483298	0.427132				0.337007		0.530326
89	Medium	Low	Low	Low	High	High	0.434011	0.033113	0.431994				0.367785		0.500237
90	High	Low	High	Low	High	Low	0.434194	0.0394129	0.426755				0.355368		0.513019
91	High	Low	Low	Medium	High	Low	0.436562	0.0499092	0.43872				0.336744		0.536381
92	Medium	High	Low	High	High	Low	0.437279	0.0518457	0.440055				0.333588		0.540971
93	High	Low	High	High	High	Low	0.438017	0.0412233	0.426125				0.35557		0.520463
94	Medium	Low	High	High	High	Low	0.439524	0.044859	0.437543				0.349806		0.529242
95	Low	Low	High	Medium	Medium	Low	0.439985	0.0524464	0.447673				0.335092		0.544878
96	Low	High	Low	Medium	Medium	Low	0.439999	0.0449205	0.440434				0.350158		0.52984
97	Medium	Low	High	Medium	Medium	Low	0.440164	0.0481803	0.446339				0.343804		0.536525
98	Low	High	Low	Medium	High	Low	0.440429	0.0563385	0.455511				0.327752		0.553106
99	Medium	Low	Low	Low	Medium	High	0.441136	0.0433147	0.4223				0.354506		0.527765
100	Medium	High	Low	Low	High	Low	0.441794	0.056824	0.456353				0.328146		0.555442
101	Medium	High	Low	Low	Medium	Low	0.443128	0.053932	0.457673				0.335264		0.550992
102	Low	Low	High	Low	Medium	High	0.443727	0.0607931	0.457915				0.322141		0.565313
103	Medium	Low	Low	High	Medium	High	0.445781	0.0456508	0.445199				0.35448		0.537083
104	Medium	High	High	Medium	Low	High	0.445932	0.0542867	0.45826				0.337358		0.554505
105	Low	High	Low	Low	Medium	High	0.447045	0.0405207	0.446738				0.366004		0.528087
106	Medium	High	High	High	Medium	Low	0.449504	0.0418419	0.452539				0.36582		0.533188
107	Medium	High	Low	High	Medium	Low	0.449891	0.047568	0.45819				0.354755		0.545027
108	Low	Low	Low	High	High	High	0.452361	0.0497126	0.458834				0.352936		0.551786
109	High	Low	Low	Low	High	Low	0.452831	0.0785291	0.468091				0.295772		0.609889
110	High	High	High	Medium	Low	High	0.452992	0.0436771	0.454212				0.365637		0.540346
111	Low	Low	High	Medium	High	Low	0.453215	0.0453511	0.461957				0.362513		0.543917
112	Low	High	High	High	High	Low	0.454611	0.0550114	0.47143				0.344588		0.564634
113	Medium	High	High	Low	Medium	Low	0.455033	0.0590031	0.462489				0.337026		0.573039
114	Low	High	High	Medium	Low	High	0.459822	0.0521371	0.473424				0.355548		0.564096
115	Medium	High	High	Low	High	Low	0.460392	0.0463665	0.460392				0.367659		0.553125
116	Low	Low	Low	Low	Medium	High	0.460885	0.0411894	0.459952				0.378506		0.543264
117	High	Low	Low	Low	Medium	Low	0.461086	0.0599596	0.467644				0.341167		0.581005
118	Low	Low	Low	Low	High	High	0.461455	0.0764613	0.472844				0.308532		0.614377
119	Medium	High	Low	Medium	Low	High	0.462068	0.04698	0.469854				0.368108		0.556028
120	High	Low	High	Medium	Low	High	0.463498	0.0656436	0.483263				0.332211		0.594785
121	Medium	Low	High	Low	High	Low	0.463824	0.0455328	0.46102				0.372758		0.554889
122	Low	Low	Low	High	Medium	High	0.466175	0.0510422	0.477087				0.36409		0.568259
123	Medium	Low	High	Medium	Low	High	0.468795	0.0420584	0.475245				0.384678		0.552912
124	Medium	Low	High	High	Medium	Low	0.469566	0.0530585	0.470234				0.363449		0.575683
125	Medium	Low	Low	Medium	High	Low	0.471007	0.0502672	0.467996				0.370472		0.571541
126	High	Low	Low	High	High	Low	0.472265	0.048177	0.465106				0.375911		0.568619
127	High	Low	Low	High	Medium	Low	0.476605	0.0329844	0.475263				0.410636		0.542574
128	High	High	Low	Medium	Low	High	0.47706	0.0420986	0.487561				0.392863		0.561257
129	Medium	Low	High	Low	Medium	Low	0.479556	0.0540539	0.488618				0.371448		0.587664
130	Low	High	Low	Medium	Low	High	0.479609	0.0340663	0.480402				0.411476		0.547742
131	Low	Low	High	High	High	Low	0.479925	0.0571923	0.49081				0.365541		0.59431
132	Low	Low	High	Medium	Low	High	0.480977	0.0455262	0.487236				0.389924		0.572029
133	High	High	High	High	Low	High	0.482082	0.0500586	0.489162				0.381965		0.582199
134	Low	High	High	Low	High	Low	0.482702	0.0541161	0.498823				0.37447		0.590934
135	Low	High	Low	High	High	Low	0.483755	0.0522561	0.494342				0.379243		0.588267
136	Low	Low	High	High	Medium	Low	0.485245	0.0646965	0.496129				0.355852		0.614639
137	Low	High	High	Low	Medium	Low	0.486466	0.0604579	0.492633				0.36555		0.607382
138	Low	High	High	High	Low	High	0.488534	0.0663062	0.497465				0.355922		0.621147
139	Medium	Low	Low	Medium	Medium	Low	0.490033	0.0520289	0.490876				0.385975		0.59409
140	Low	Low	Low	Medium	High	Low	0.490305	0.0549851	0.506057				0.380335		0.600275
141	Low	High	High	High	Medium	Low	0.494722	0.041663	0.504201				0.411396		0.578048
142	Medium	High	High	High	Low	High	0.496257	0.0430121	0.495335				0.410233		0.582282
143	Low	High	Low	High	Low	High	0.498569	0.0534171	0.508798				0.391735		0.605403
144	Low	High	Low	Low	Medium	Low	0.500425	0.0654468	0.51244				0.369532		0.631319
145	Medium	Low	Low	High	High	Low	0.501572	0.0403878	0.501326				0.420797		0.582348
146	Low	High	Low	High	Medium	Low	0.502339	0.0445971	0.506743				0.413145		0.591533
147	Medium	High	Low	High	Low	High	0.504327	0.0580466	0.523433				0.388233		0.62042
148	High	High	High	Low	Low	High	0.506817	0.0819006	0.534601				0.343016		0.670618
149	Low	Low	Low	Medium	Medium	Low	0.507765	0.0490979	0.513057				0.409569		0.605961
150	High	High	Low	Medium	Low	Low	0.507956	0.0713216	0.532528				0.365313		0.6506
151	Medium	High	High	Medium	Low	Low	0.509528	0.0658338	0.522429				0.37786		0.641195
152	Medium	Low	High	High	Low	High	0.511021	0.0670768	0.534771				0.376867		0.645174
153	Low	High	Low	Low	High	Low	0.511489	0.0495755	0.517089				0.412338		0.61064
154	Medium	Low	Low	High	Medium	Low	0.512248	0.0399783	0.512295				0.432291		0.592205
155	High	High	Low	High	Low	High	0.512512	0.0428682	0.519037				0.426775		0.598248
156	Low	Low	High	High	Low	High	0.515218	0.053181	0.528629				0.408856		0.62158
157	Medium	Low	Low	Medium	Low	High	0.517217	0.0610945	0.530124				0.395028		0.639406
158	High	Low	Low	Medium	Low	High	0.517566	0.0526302	0.528227				0.412306		0.622827
159	High	High	High	Medium	Low	Low	0.518403	0.06668	0.532743				0.385043		0.651763
160	Low	Low	Low	Medium	Low	High	0.519373	0.0632187	0.532341				0.392936		0.64581
161	Low	High	High	Medium	Low	Low	0.521249	0.0591792	0.531354				0.402891		0.639608
162	Low	Low	High	Low	High	Low	0.521253	0.0495168	0.531095				0.422219		0.620287
163	High	Low	High	High	Low	High	0.524962	0.0505697	0.530215				0.423822		0.626101
164	Medium	Low	Low	Low	High	Low	0.52507	0.0454875	0.52168				0.434095		0.616046
165	Medium	Low	Low	Low	Medium	Low	0.525615	0.0526541	0.515459				0.420306		0.630923
166	Medium	Low	High	Low	Low	High	0.52594	0.0626481	0.540396				0.400644		0.651236
167	Low	High	High	Low	Low	High	0.526454	0.0507589	0.538412				0.424937		0.627972
168	Medium	High	High	Low	Low	High	0.527162	0.0530547	0.543262				0.421052		0.633271
169	Low	Low	High	Medium	Low	Low	0.529923	0.0626964	0.539932				0.40453		0.655316
170	Low	Low	Low	High	High	Low	0.530486	0.0502318	0.544137				0.430023		0.63095
171	Low	Low	Low	Low	Medium	Low	0.533737	0.0866922	0.55655				0.360353		0.707121
172	Low	Low	High	Low	Medium	Low	0.534332	0.0550252	0.541218				0.424282		0.644383
173	Low	Low	High	Low	Low	High	0.535256	0.0605397	0.547428				0.414176		0.656335
174	Low	High	Low	Low	Low	High	0.536315	0.0642127	0.549289				0.40789		0.66474
175	Low	High	Low	Medium	Low	Low	0.537743	0.0540834	0.545837				0.429576		0.64591
176	Medium	High	Low	Medium	Low	Low	0.538128	0.0538535	0.548099				0.430421		0.645835
177	High	Low	High	Low	Low	High	0.540358	0.045542	0.551256				0.449274		0.631442
178	High	Low	High	Medium	Low	Low	0.541436	0.0535176	0.553702				0.434401		0.648472
179	Low	Low	Low	High	Medium	Low	0.546025	0.0633836	0.558099				0.419258		0.672793
180	Low	Low	Low	Low	High	Low	0.54712	0.0755921	0.555682				0.395936		0.698304
181	High	High	Low	Low	Low	High	0.547955	0.0310036	0.553617				0.485947		0.609962
182	Medium	High	Low	Low	Low	High	0.548462	0.0401998	0.559559				0.468062		0.628861
183	High	Low	Low	High	Low	High	0.553741	0.0855896	0.577878				0.382562		0.72492
184	Medium	Low	High	High	Low	Low	0.55603	0.0903074	0.588841				0.375415		0.736645
185	Medium	Low	High	Medium	Low	Low	0.55715	0.064493	0.56331				0.428164		0.686136
186	Medium	Low	Low	High	Low	High	0.56032	0.0631188	0.571688				0.434082		0.686558
187	High	High	High	High	Low	Low	0.570302	0.0685557	0.591124				0.43319		0.707413
188	Low	Low	Low	High	Low	High	0.57644	0.0410492	0.582315				0.494342		0.658538
189	Medium	High	Low	High	Low	Low	0.579865	0.0651313	0.584225				0.449602		0.710127
190	Medium	High	High	High	Low	Low	0.580525	0.0540369	0.590455				0.472452		0.688599
191	High	High	Low	High	Low	Low	0.581705	0.0705876	0.603529				0.44053		0.72288
192	Low	Low	High	High	Low	Low	0.582444	0.0678251	0.597341				0.446793		0.718094
193	Low	High	Low	High	Low	Low	0.584135	0.0585459	0.596024				0.467044		0.701227
194	Low	High	High	High	Low	Low	0.586252	0.0399325	0.589742				0.506387		0.666117
195	High	High	High	Low	Low	Low	0.601146	0.0759982	0.626397				0.44915		0.753142
196	Medium	Low	Low	Low	Low	High	0.601272	0.0643316	0.625334				0.472609		0.729936
197	Low	Low	Low	Low	Low	High	0.60184	0.0523026	0.613036				0.497235		0.706446
198	Medium	High	High	Low	Low	Low	0.603038	0.0622776	0.615456				0.478483		0.727593
199	Low	High	High	Low	Low	Low	0.603182	0.0724177	0.626738				0.458347		0.748018
200	High	Low	High	High	Low	Low	0.603779	0.0301335	0.603293				0.543512		0.664046
201	Low	Low	Low	Medium	Low	Low	0.604508	0.0763304	0.626926				0.451847		0.757168
202	Medium	Low	Low	Medium	Low	Low	0.606392	0.0703269	0.619688				0.465739		0.747046
203	High	Low	Low	Low	Low	High	0.608715	0.0342226	0.610825				0.54027		0.677161
204	Medium	High	Low	Low	Low	Low	0.610961	0.0840296	0.638075				0.442902		0.77902
205	Low	High	Low	Low	Low	Low	0.613544	0.0887981	0.63692				0.435948		0.79114
206	High	Low	Low	Medium	Low	Low	0.616319	0.048538	0.617799				0.519243		0.713395
207	High	Low	High	Low	Low	Low	0.622856	0.0769732	0.649623				0.468909		0.776802
208	High	High	Low	Low	Low	Low	0.62574	0.0505256	0.633894				0.524689		0.726791
209	Medium	Low	High	Low	Low	Low	0.631883	0.0610329	0.64361				0.509817		0.753948
210	Low	Low	High	Low	Low	Low	0.634549	0.0799148	0.662281				0.474719		0.794378
211	High	Low	Low	High	Low	Low	0.646646	0.082252	0.66927				0.482142		0.81115
212	Medium	Low	Low	High	Low	Low	0.655579	0.0648417	0.658411				0.525895		0.785262
213	Low	Low	Low	High	Low	Low	0.666567	0.0721833	0.678314				0.522201		0.810934
215	Medium	Low	Low	Low	Low	Low	0.691361	0.0930981	0.70474				0.505165		0.877558
216	High	Low	Low	Low	Low	Low	0.703315	0.0656	0.725676				0.572115		0.834515
214	Low	Low	Low	Low	Low	Low	0.703345	0.0832683	0.707727				0.536808		0.869882
